# Supplementary material for: ABE-ultramax for high-efficiency biallelic adenine base editing in zebrafish
Source: Nat Commun. 2024 Jul 4;15:5613. doi: 10.1038/s41467-024-49943-1 (PMC11224239; doi:10.1038/s41467-024-49943-1)
Supplement: Supplementary file 4 — Supplementary Data 1 [file 41467_2024_49943_MOESM4_ESM.xlsx]

## Sheet: Supplementary Data 1
Supplementary Data 1. Germline targeting efficiency of base edited targets by ABE-Umax.
Gene	Code name	Tool	Germline targeting efficiency	Germline transmission rate
tyr	tyr-g2	ABE-Umax	80% (4/5)	3#, 50% (4/8)
tyr	tyr-g4	ABE-Umax	75% (3/4)	1#, 100% (8/8); 2#, 62.5% (5/8)
cdh23	cdh23-T1	ABE-Umax	66.7% (2/3)	n. a.
myo7aa	myo7aa-T3	ABE-Umax	50% (1/2)	1#, 37.5% (3/8)
myo7aa	myo7aa (Y414C)	ABE-Umax	66.7% (2/3)	1#, 37.5% (3/8); 2#, 62.5% (5/8)
adam22	adam22 (Q95R)	ABE-Umax	66.7% (2/3)	2#, 100% (8/8); 3#, 62.5% (5/8)
adam22	adam22 (S869P)	ABE-Umax	80% (4/5)	3#, 82.5% (7/8); 4#, 75% (6/8)
itsn1	itsn1-T3	ABE-Umax	100% (4/4)	n. a.
