# Supplementary material for: ABE-ultramax for high-efficiency biallelic adenine base editing in zebrafish
Source: Nat Commun. 2024 Jul 4;15:5613. doi: 10.1038/s41467-024-49943-1 (PMC11224239; doi:10.1038/s41467-024-49943-1)
Supplement: Supplementary file 5 — Supplementary Data 2 [file 41467_2024_49943_MOESM5_ESM.xlsx]

## Sheet: Supplementary Data 2
Supplementary Data 2. Germline targeting efficiency and germline transmission rate of ABE-Umax-nanos1-induced base editing.
Gene	Code name	Tool	Germline targeting efficiency	Germline transmission rate
eprs1	eprs1(W1318R)	ABE-Umax-nanos1	66.7% (2/3)	1#, 25% (2/8); 2#, 37.5% (3/8)
ush1c	ush1c(M1V)	ABE-Umax-nanos1	100% (2/2)	1#, 25% (2/8); 2#, 87.5% (7/8)
hars	hars-T5	ABE-Umax-nanos1	100% (4/4)	2#, 100% (8/8); 4#, 100% (8/8)
