# Supplementary material for: ABE-ultramax for high-efficiency biallelic adenine base editing in zebrafish
Source: Nat Commun. 2024 Jul 4;15:5613. doi: 10.1038/s41467-024-49943-1 (PMC11224239; doi:10.1038/s41467-024-49943-1)
Supplement: Supplementary file 6 — Supplementary Data 3 [file 41467_2024_49943_MOESM6_ESM.xlsx]

## Sheet: Supplementary Data 3
Supplementary Data 3. Primers for constructing plasmids.
V82S point mutation	F: cacactgtatagcaccttcgagccttgtgtgatgtgcgcaggagcc
	R: gctcgaaggtgctatacagtgtggcgtcaatgagtctatagttctg
Q154R point mutation	F: aatgccaagacgggttttcaacgctcagaagaaagcccagtcttcc
	R: cgttgaaaacccgtcttggcattctgtagaaatcgcacagcagagc
Y147R point mutation	F: tctgctgtgccgtttctacagaatgccaagacgggttttcaacg
	R: tctgtagaaacggcacagcagagcggcacattcgtcggccag
Y123H point mutation	F: tgttctgaaccacccaggaatgaatcatagggtcgagatcacc
	R: attcctgggtggttcagaacattcatcagactgccggcagctc
N127K point mutation	F: attcctgggtggttcagaacattcatcagactgccggcagctc
	R: cgaccctatgCttcattcctgggtagttcagaacattcatcag
I76Y point mutation	F: ctatagactcTAtgacgccacactgtatagcaccttcgagccttg
	R: tgtggcgtcaTAgagtctatagttctgcatgaccagtcctccttg
R111T point mutation	F: aaactcaaagACcggagctgccggcagtctgatgaatgttctg
	R: ggcagctccgGTctttgagtttctaactccaaacacgactctac
N108Q point mutation	F: tggagttagaCAGtcaaagcgcggagctgccggcagtctgatgaatg
	R: cgcgctttgaCTGtctaactccaaacacgactctaccgatcctactg
L145T point mutation	F: tgccgctctgACgtgcgatttctacagaatgccaagacgggttttc
	R: gaaatcgcacGTcagagcggcacattcgtcggccagaatgccttcg
ABE-Umax-ex1 construction	Fragment F: acgagaagctgaaaggatctggaagctccggttctagtagcgaagtcgagttttcaca
	Fragment R: ttctgttcgttatcctctggcgttcgggcattaatggaagactgggctttc
	Vector F: ccagaggataacgaacagaaacagctgtttgtggagcagcacaag
	Vector R: agatcctttcagcttctcgtagtggcttgccagatacaggaag
ABE-Umax-ex2 construction	Fragment F: gcattaaggagctgggtagcggaggtagtagcgaagtcgagttttcacacg
	Fragment R: cgtgtttccaccagctgcctgcctccggaattaatggaagactgggctttc
	Vector F: aggcagctggtggaaacacgccagatcactaaacacgtcgcacag
	Vector R: gctacccagctccttaatgccttcctcgattcttttcatcctc
ABE-Umax-nanos1 construction	Fragment F: gagtcgtattactcaccggtagcggacattgatgctccgggag
	Fragment R: cacctccccctgaacctgaaacataaaatgaatgcaattgttgttg
	Vector F: ttcaggttcagggggaggtgtgggaggttttttaattcgcggcc
	Vector R: accggtgagtaatacgactcactatagttctagattccgcggtc
