# Supplementary material for: ABE-ultramax for high-efficiency biallelic adenine base editing in zebrafish
Source: Nat Commun. 2024 Jul 4;15:5613. doi: 10.1038/s41467-024-49943-1 (PMC11224239; doi:10.1038/s41467-024-49943-1)
Supplement: Supplementary file 7 — Supplementary Data 4 [file 41467_2024_49943_MOESM7_ESM.xlsx]

## Sheet: Supplementary Data 4
Supplementary Data 4. All target sites and detection primers.
Gene	Code name	Target sequence + PAM	Detect primer F	Detect primer R	Annotation
spata5l1	spata5l1(Q313R)	CGCGCAGCTGCTAACGCTAA TGG	TACCTCTCTGTCGAAGCGTC	GTTTGAACAGGCTCGAGACG	supp Fig.14a
cdh23	cdh23-multiA-T1	ACCAAAAAGAGGCTCCACTG TGG	GCTCTGCAGGGTCGTATCAC	GGCGACAAGATTTTGTCAGG	Fig.3e
cdh23	cdh23-multiA-T2	CAGGCATAAAAGGAAGCTGA AGG	ATGCTTCCCGATCTAAGGGG	CAAACGTGTACTTGTTAGTG	Fig.3e
cdh23	cdh23-multiA-T3	TCCTGATTTAAAACCTCGTC TGG	CGAAGCTCATACCGTCTGGTTG	CCTGTGTGAAAGTCAATCCC	Fig.3e
mitfa	mitfa-S245P-NGC	CACTGATGCTTTCAGGATGG TGC	GATTTCTTTTTCACAGAGAC	GGGTTTACCTGAATACGGAG	Fig.7a
mitfa	mitfa-S245P-NGG	TGTAATCCACTGATGCTTTC AGG	GATTTCTTTTTCACAGAGAC	GGGTTTACCTGAATACGGAG	Fig.7a
mitfa	mitfaW2/W2	TCATTTAAAGTCCTGCATCC ATG	ATGGACGATGTAATTGAAGAC	CGGCCGGCAGGCTTGAGGGGC	Fig1b,1c, supp Fig2
ddx21	ddx21-NGT	CATCCAGCATGCCGTCAAAG AGT	CACATGGATGCGCACTTC	ACTCAGCGCTAATGATCC	Fig1d,1f
rpl17	rpl17-NAA	CGCAAGGCTAACAAGTACCT GAA	GCCCTAGTGCCAGTGAAGTT	AGCATTTCATGTTGTGCTTATGAC	Fig1d,1f
rpl17	rpl17-NCA	CATGCACATCCGCAAGGCTA ACA	GCCCTAGTGCCAGTGAAGTT	AGCATTTCATGTTGTGCTTATGAC	Fig1d,1f
rpl17	rpl17-NTC	ACAAGTACCTGAAGGATGTG ATC	GCCCTAGTGCCAGTGAAGTT	AGCATTTCATGTTGTGCTTATGAC	Fig1d,1f
rpl17	rpl17-NTG	GGCTAACAAGTACCTGAAGG ATG	GCCCTAGTGCCAGTGAAGTT	AGCATTTCATGTTGTGCTTATGAC	Fig1d,1f
rpl9	rpl9-NTC	CGTGAAGGGACCCCGTGGTG TTC	CCATTGAGGCGACTCGAGAA	TGCATTTTAACAACTCCAGCAAGA	Fig1d,1f
rps16	rps16-NGC	TACGACAGGACCCTGCTGGT TGC	CAGCAAATTAAGAAATGTAC	GAGATTTTAACGGTAGGATT	Fig1d,1f
slc46a1	slc46a1-NAA	CGACTCAGAGTCCTCCGCGA GAA	CATGGAGGATTCAGACACCAG	CTGCGTGCACAGAGGAGCCTGC	Fig1d,1f
rpl9	rpl9-NCT	GTGAAGGGACCCCGTGGTGT TCT	CCATTGAGGCGACTCGAGAA	TGCATTTTAACAACTCCAGCAAGA	Fig1d,1f, supp Fig.7a
adam22	adam22-CAT	ACTCCAGGAGTGAGACAGAC CAT	GACCCATGTGGCATCTCAGTC	GTGGAGTTGGAGCGAGCACGG	Fig1e,1f
adam22	adam22-NAA	AGGGCAACTGTGGACGTGAC AAA	CTGAATGGTTTTGGTGTGATTATG	GGCTGGTGGGGAAAAAGTTAAG	Fig1e,1f
chek1	chek1-NGT	GCCGGAAATCAACTAAAATA CGT	CCCTGGCAGCGTTTGGTGAG	GCATATTTTCAAATTTGTGCG	Fig1e,1f
ddx21	ddx21-NGA	AACATCCAGCATGCCGTCAA AGA	CACATGGATGCGCACTTC	ACTCAGCGCTAATGATCC	Fig1e,1f
hmgcl	hmgcl-NAA	CCGGATCTTCACCTCCGTGG GAA	GTATGTGTCTGTATATTTCTG	CTGAGGCACCCATTTAGGTG	Fig1e,1f
lmtk2	lmtk2-NAA	GATCAACAAGTCCGACTTCT CAA	CACTGATCATGCTATAACAG	CATATATAGGAGTGTTGGCCCAC	Fig1e,1f
nek11	nek11-NAA	ATCATCCAGCAGAGACTCGG GAA	GGCCAAACAAACTGTCATCC	GAGGAAGATTCAGGACCAATC	Fig1e,1f
rpl17	rpl17-NAT	AGGCTAACAAGTACCTGAAG GAT	GCCCTAGTGCCAGTGAAGTT	AGCATTTCATGTTGTGCTTATGAC	Fig1e,1f
rpl17	rpl17-NCG	CAAGTACCTGAAGGATGTGA TCG	GCCCTAGTGCCAGTGAAGTT	AGCATTTCATGTTGTGCTTATGAC	Fig1e,1f
rpl17	rpl17-NTA	CACATCCGCAAGGCTAACAA GTA	GCCCTAGTGCCAGTGAAGTT	AGCATTTCATGTTGTGCTTATGAC	Fig1e,1f
rpl9	rpl9-NGT	CTCAAGGGCCGCACAGTTAC CGT	CCATTGAGGCGACTCGAGAA	TGCATTTTAACAACTCCAGCAAGA	Fig1e,1f
rpl9	rpl9-NTA	GTCCCTCAAGGGCCGCACAG TTA	CCATTGAGGCGACTCGAGAA	TGCATTTTAACAACTCCAGCAAGA	Fig1e,1f
rps16	rps16-NAC	ATCTTAATTCAGTACGACAG GAC	CAGCAAATTAAGAAATGTAC	GAGATTTTAACGGTAGGATT	Fig1e,1f
shroom4	shroom4-NTG	CCGTTCAGCTGCACATGGAT GTG	CTCCCGCTATCGTGATGAGG	GTGATGATGAGTGGTTCGCC	Fig1e,1f
slc46a1	slc46a1-NAG	CGGTCACAGACAACGGGCAC GAG	CATGGAGGATTCAGACACCAG	CTGCGTGCACAGAGGAGCCTGC	Fig1e,1f
slc46a1	slc46a1-NCA	ACGGTCACTCCATGAGCCCA GCA	GAAGTGGAGACTCTGACTGC	GCATTGAAGTCCCCTGAGAG	Fig1e,1f
atp5b	atp5b	CGCGGTCATCGGTGCCGTTG TGG	CTGCGACTTCGTGTCATTGTG	CCACAGGGATTCTGATGGGG	Fig2a, 2b,3b
wu:fc01d11	wu:fc01d11	GGACACCTTCTTAGGCACTG GGG	AACAGCTGCTGAAAGAAGAACC	TGAAGCTTTTGATGCACATTCT	Fig2a, 2b,3b
gdf6	gdf6	ATGTCGATCAGAGAGGCCAC TGG	GCTCTCTCCTTTGCGAAGAC	AATCCCCCAAACGTCCAGAA	Fig2a, 2b,3b, supp Fig6
nop56	nop56	GTGGTAGCTGAAATCATAAG AGG	GATGCACACATAATCTGTCAA	CTAGAGAGCATTTGATTGGT	Fig2a, 2b,3b, supp Fig6
rb1	rb1	TCTCCATGCATGATCACAGA TGG	AAGCAGGGCTGGAACTAAAC	TGCTGTCTGTTCGAATACGG	Fig2a, 2b,3b, supp Fig6
tp53	tp53	CAATCAGCGAGCAAATTACA GGG	GCCCTACACTGGAATACACA	GCTGTGACATACCAAAGCAA	Fig2a, 2b,3b,Fig4, supp Fig6
slc22a7a	slc22a7a	GGCATCCCACGTAATTCAGA TGG	CCGCGGGTCATTCTTCCTT	CCTTACCTCAGTGGCAGTTGT	Fig2a, Fig2b
tyr	tyr-g2	CCTGAGCTTCAGGAACGCGC TGG	TGCTAATGTCGTTCACTCTG	CCGTTCATTCATGTCAAGGA	Fig2a, Fig2b
adam22	adam22(Q95R)	AGCTTCCAGGTGCAAGCTTT TGG	CTGAATGGTTTTGGTGTGATTATG	GGCTGGTGGGGAAAAAGTTAAG	Fig2c
bai2	bai2	AAGAGTACGGTACTCTGAGC TGG	CTCCCTCCACCTGCATGAGAG	CTGCCATGGATAGGATTGTTGC	Fig2c
cdh23	cdh23-T1	GTATCAGTCTCTGTCTGTAC CGG	CAGCTTAAAGATTATAGTTC	CTATTGTGTCCGCACCTGCG	Fig2c
cdh23	cdh23-T2	GCAGCAGGTCATCCGAGCCC GGG	CAGGTTCTCATTGGATGCTG	GGGGGTTGCGAGCCACTGGC	Fig2c
cdh23	cdh23-T3	CAGGCATAAAAGGAAGCTGA AGG	ATGCTTCCCGATCTAAGGGG	CAAACGTGTACTTGTTAGTG	Fig2c
ddx17	ddx17	GCACGACTAGAACCAAAGCG AGG	TGGAACTTGTTTGTCCATGTGT	ACGCCAGCTTCCATTAACCA	Fig2c
eprs1	eprs1-T2	GGAGCTATCTTGTCTCTGGA CGG	CGGACCAGGTGTGTTTGTTT	ATCGTCGTCTTTTCCCAGGA	Fig2c
fras1	fras1	CATGACAAGCTCTTGTTTTT AGG	CATGCTCAGCTGGTTGTGTG	TGATGAGAACAGGCCTTAATGA	Fig2c
ipo8	ipo8-T2	ACGATCGACCTGAGCTGATC TGG	GCAGTATTCGTTCCCCCTACAGC	CATTGGGTGCTGTTCTGTTG	Fig2c
mib1	mib1	GGTCAACATTGATTTGGACC TGG	GTGAGCAGAACGGCAACAGG	CTGTTTCCGCTAGGATACTGC	Fig2c
myo7aa	myo7aa-T1	ATTCAAGTTCTGGATGATGA AGG	CTGCACTGTGTTTCAGGGGG	GAACCAGATTAGTGAGAGATG	Fig2c
myo7aa	myo7aa-T3	ATTTTCTACTGTATGCTGAA GGG	GTGTGAAATGCTGTTTTTGTG	GTAGGCTGAAGCACATATATTC	Fig2c
rps14	rps14	GAAGAGCAGGTCATCAGCCT AGG	CGTGATGTATGTCGTTATCTAGAGATG	GCATGTGCACACAAAGACAC	Fig2c
spata5l1	spata5l1-T2	TCATCCAGGAACACGATAGA TGG	ccggtcagCTGTTCGCTCAGG	CTGATGTAGTCGTACGTCCTC	Fig2c
tyr	tyr-H367R	TCTTTACATGTATTCATGAA CGG	TTTGCTAATCCTGAGACGGG	CCTGTCAATAAAAGCATGATG	Fig2c
tyr	tyr-Y451C	TATGCATATTTACAGGATCC AGG	CTTTGAGCAGTGGTTGAGGAG	CAACGGCCAGAACCTATAATAG	Fig2c
adam22	adam22(S869P)	CTGTGGAGTTGGAGCGAGCA CGG	GGTCTGTCTCACTCCTGGAG	CCAGAGATTTAACCAATGCATTG	Fig2c, supp Fig.14a
tyr	tyr-g4	GCTCCAGCATCTTTGAGCAG TGG	TCATCAAATCAAATCAGCTG	GAGTGTGTGTGTTGGCTAAT	Fig2c, 3b,6d, Fig4, Fig6d, supp Fig6
rpl9	rpl9-NGG	GTTACCGTGAAGGGACCCCG TGG	CCATTGAGGCGACTCGAGAA	TGCATTTTAACAACTCCAGCAAGA	Fig2c, supp Fig.7b
twist2	twist2	GCTCCAGAACCAGCGCGTCC TGG	AAGTGGAGATCGTATTTTCTC	GTTCGGCATTATCAGGACGCG	Fig2c,3b,supp Fig6
myo7aa	myo7aa-T2	AAGAATCGAGACACTCTGCA TGG	GTATTAGTATAGTATTAGTATG	CTGTTACCATAGCGACATCCG	Fig2c,3d
ush1c	ush1c-T1	GATGGACAGGCTGGAAATGT CGG	GTTGAAGGAAGTTCGTCTGG	CATTAAAGTAATAACAACGGC	Fig2c,3d
hars	hars-T2	ACAGATGGCTATACGAGAGA AGG	GATGAAGAAGTGGCCAGACTG	GAGACCTTCAGCTCAAAGACGG	Fig2c,3d, supp Fig4a
eprs1	eprs1-T1	TGGCCAAACCTGCTGCATGA GGG	CCTGCGCATGGGAGAGAAAC	GTAAGTGGTGCCGGTGCGAG	Fig2c,3d, supp Fig4b
itsn1	itsn1-T3	GAGCAGCTCACTTTAGCACC AGG	CTTCCCACCATCCTCCCGGG	AGCAACACAAAAGCCACACT	Fig2c,3d, supp Fig4c
hars	hars-T1	AGCACAGAAGAACCTTCTAG AGG	CTTGTTTTTAATATGAAGGG	CTTCTCGACTGGCCACATTC	Fig2c,3d,3e
tubb4b	tubb4b	GGACAGTGCGGCAACCAGAT TGG	CTCCAGACTGAATAAGTAGGAG	CGACTAACACAACAGTCAAG	Fig2c,Fig2e
hars	hars-T5	CTGCAGCACTGTGAGGACAC CGG	CTTGTTTTTAATATGAAGGG	CTTCTCGACTGGCCACATTC	Fig2c,supp Fig.5
tpm1	tpm1	GCTCACTGACAAACTGAAGG AGG	AGGGTGCGATACTGAGTGAA	TGCTGGAGATGTGCTTACCT	Fig3b
myo7aa	myo7aa(Y414C)	TTTATGGCCGTTTGTTTGTG TGG	GTGGACTTGAAGGATCTGATG	CCATGAAGTTCTCGAAGCCG	Fig4d, 5f
ush1c	ush1c(M1V)	GTTCACCATGGAAAGAAAAG TGG	GAAGCCACCGTTAAAACGCG	GCAAGACGACCAACGGACTG	Fig4e, supp Fig.5, Fig.5g
cdh23	cdh23(splicing variant)	TGATGTTTCTCACCCGGGCT CGG	CAGGTTCTCATTGGATGCTG	GGGGGTTGCGAGCCACTGGC	Fig6c
cog1	cog1(Q49R)	TCCGGCAGATGGTCGGTGAG CGG	AGAAACATGGAGCCTCACCT	GCGGAGAGATTGAGCAGAAG	supp Fig.14a
eprs1	eprs1(W1318R)	CACCACTGGTTGAGTTTGAT TGG	TGTGCGTCCTACTAGCGAAA	GAGGCTGAATCTGACCACGA	supp Fig.5, supp Fig.14a
