# Supplementary material for: ABE-ultramax for high-efficiency biallelic adenine base editing in zebrafish
Source: Nat Commun. 2024 Jul 4;15:5613. doi: 10.1038/s41467-024-49943-1 (PMC11224239; doi:10.1038/s41467-024-49943-1)
Supplement: Supplementary file 9 — Source data [file 41467_2024_49943_MOESM9_ESM.xlsx]

## Sheet: Fig. 1c
Phenotype Sample	Albino	Low rescue	Medium rescue	High rescue	n
TadA8e	0.624	0.1795	0.1538	0.0427	117
1. variant 1	0.0879121	0.604396	0.197802	0.10989	91
2. variant 2	0.0283019	0.490566	0.377358	0.103774	106
3. variant 3	0.0595238	0.380952	0.297619	0.261905	84
4. variant 4	0.186916	0.579439	0.214953	0.0186916	107
5. variant 5	0.134228	0.738255	0.120805	0.00671141	149
6. variant 6	0.0576923	0.634615	0.269231	0.0384615	104
7. variant 7	0.295918	0.663265	0.0408163	0	98
8.variant 8	0.892562	0.107438	0	0	121
9. variant 9	0.0569106	0.455285	0.406504	0.0813008	123
10. variant 10	0.02	0.32	0.6	0.06	100

## Sheet: Fig. 1d
	ABE8e-SpRY						ABE-Umax-SpRY						t-test
Sample	1#	2#	3#	n	Average	SD	1#	2#	3#	n	Average	SD	P-value	Significantly different (P < 0.05)?
A6_ddx21_NGT	0.58	0.56	0.54	3	0.56	0.02	0.78	0.91	0.89	3	0.86	0.07	0.00203787	Yes
A5_rps16_NGC	0	0	0	3	0	0	0.16	0.11	0.07	3	0.113333	0.0450925	0.0121261	Yes
A7_rps16_NGC	0	0	0	3	0	0	0	0	0	3	0	0	#DIV/0!	NA
A4_rpl9_NCT	0	0	0	3	0	0	0	0	0	3	0	0	#DIV/0!	NA
A5_rpl9_NCT	0	0	0	3	0	0	0.03	0.06	0.07	3	0.0533333	0.0208167	0.011355	Yes
A5_rpl9_NTC	0	0	0	3	0	0	0.21	0.23	0.23	3	0.223333	0.011547	4.73583e-06	Yes
A6_rpl9_NTC	0	0	0	3	0	0	0.2	0.21	0.22	3	0.21	0.01	3.41072e-06	Yes
A6_rpl17_NCA	0.05	0.04	0.08	3	0.0566667	0.0208167	0.31	0.4	0.31	3	0.34	0.0519615	0.000933192	Yes
A8_rpl17_NCA	0.02	0.03	0.04	3	0.03	0.01	0.18	0.23	0.17	3	0.193333	0.0321455	0.00109748	Yes
A5_rpl17_NTG	0.16	0.12	0.17	3	0.15	0.0264575	0.41	0.37	0.43	3	0.403333	0.0305505	0.00040843	Yes
A6_rpl17_NTG	0	0	0	3	0	0	0.07	0.05	0.08	3	0.0666667	0.0152753	0.00164129	Yes
A8_rpl17_NTG	0	0	0	3	0	0	0.01	0.01	0.03	3	0.0166667	0.011547	0.0667665	Yes
A3_rpl17_NTC	0	0	0	3	0	0	0.1	0.12	0.08	3	0.1	0.02	0.000978089	Yes
A4_rpl17_NTC	0	0	0	3	0	0	0	0	0	3	0	0	#DIV/0!	NA
A7_rpl17_NTC	0.21	0.18	0.31	3	0.233333	0.0680686	0.7	0.62	0.52	3	0.613333	0.090185	0.00432595	Yes
A4_rpl17_NAA	0.24	0.31	0.26	3	0.27	0.0360555	0.82	0.83	0.93	3	0.86	0.0608276	0.000133261	Yes
A5_rpl17_NAA	0	0	0	3	0	0	0.06	0.1	0.12	3	0.0933333	0.0305505	0.00612226	Yes
A7_slc46a1_NAA	0.34	0.21	0.25	3	0.266667	0.0665833	0.6	0.54	0.61	3	0.583333	0.0378594	0.00201293	Yes

## Sheet: Fig. 1e-f
	ABE-Umax-SpRY
Sample	1#	2#	3#	n	Average	SD
A4_ddx21_NGA	0.75	0.74	0.68	3	0.723333	0.0378594
A6_chek1_NGT	0.19	0.34	0.34	3	0.29	0.0866025
A7_chek1_NGT	0.05	0.1	0.11	3	0.0866667	0.0321455
A8_chek1_NGT	0.02	0.03	0.03	3	0.0266667	0.0057735
A4_rpl9_NGT	0.5	0.48	0.58	3	0.52	0.052915
A5_rpl9_NGT	0.33	0.34	0.36	3	0.343333	0.0152753
A6_rps16_NAC	0.62	0.9	0.78	3	0.766667	0.140475
A7_rps16_NAC	0.17	0.16	0.19	3	0.173333	0.0152753
A4_nek11_NAA	0.67	0.68	0.63	3	0.66	0.0264575
A8_nek11_NAA	0.36	0.39	0.41	3	0.386667	0.0251661
A5_hmgcl_NAA	0.9	0.77	0.51	3	0.726667	0.198578
A5_lmtk2_NAA	0.19	0.22	0.27	3	0.226667	0.0404145
A6_lmtk2_NAA	0.25	0.24	0.29	3	0.26	0.0264575
A8_lmtk2_NAA	0.09	0.1	0.13	3	0.106667	0.0208167
A6_adam22_T1_NAA	0.7	0.68	0.71	3	0.696667	0.0152753
A7_adam22_T1_NAA	0.6	0.59	0.63	3	0.606667	0.0208167
A6_adam22_T2_NAT	0.63	0.62	0.56	3	0.603333	0.0378594
A6_rpl17_NAT	0.86	0.71	0.53	3	0.7	0.165227
A7_rpl17_NAT	0.56	0.5	0.49	3	0.516667	0.0378594
A6_slc46a1_NAG	0.83	0.88	0.94	3	0.883333	0.0550757
A8_slc46a1_NAG	0.48	0.53	0.53	3	0.513333	0.0288675
A7_shroom4_NTG	0.87	0.95	0.83	3	0.883333	0.061101
A6_rpl17_NCG	0.56	0.78	0.68	3	0.673333	0.110151
A4_rpl17_NTA	0.73	0.49	0.54	3	0.586667	0.126623
A8_rpl9_NTA	0.07	0.14	0.15	3	0.12	0.043589
A9_rpl9_NTA	0.03	0.08	0.1	3	0.07	0.0360555
A7_slc46a1_NCA	0.58	0.67	0.55	3	0.6	0.06245

## Sheet: Fig. 2a
	ABE-Umax-SpRY						ABE8e						ABE-Umax						ABE-Umax-SpRY vs. ABE-Umax		ABE8e vs. ABE-Umax
Sample	1#	2#	3#	n	Average	SD	1#	2#	3#	n	Average	SD	1#	2#	3#	n	Average	SD	P-value	Significantly different (P < 0.05)?	P-value	Significantly different (P < 0.05)?
A6_nop56	0.71	0.69	0.72	3	0.706667	0.0152753	0.66	0.67	0.67	3	0.666667	0.0057735	0.86	0.87	0.93	3	0.886667	0.0378594	0.00157919	Yes	0.000573043	Yes
A5_wu:fc01d11	0.46	0.37	0.33	3	0.386667	0.0665833	0.79	0.91	0.81	3	0.836667	0.064291	0.92	0.94	0.93	3	0.93	0.01	0.000151985	Yes	0.0678759	Yes
A6_rb1	0.12	0.07	0.08	3	0.09	0.0264575	0.52	0.46	0.57	3	0.516667	0.0550757	0.87	0.92	0.98	3	0.923333	0.0550757	1.90395e-05	Yes	0.000828429	Yes
A7_gdf6	0.49	0.55	0.48	3	0.506667	0.0378594	0.66	0.52	0.57	3	0.583333	0.070946	0.88	0.87	0.79	3	0.846667	0.0493288	0.000693515	Yes	0.0061768	Yes
A6_tp53	0.53	0.58	0.59	3	0.566667	0.0321455	0.73	0.68	0.7	3	0.703333	0.0251661	1	0.99	0.98	3	0.99	0.01	2.62915e-05	Yes	5.20522e-05	Yes
A8_atp5b	0.6	0.62	0.6	3	0.606667	0.011547	0.75	0.88	0.71	3	0.78	0.0888819	0.98	1	1	3	0.993333	0.011547	2.11242e-06	Yes	0.0145815	Yes
A5_tyr-g2	0.13	0.08	0.1	3	0.103333	0.0251661	0.2	0.33	0.34	3	0.29	0.0781025	0.68	0.48	0.49	3	0.55	0.112694	0.00258201	Yes	0.0303751	Yes
A4_slc22a7a	0.15	0.18	0.18	3	0.17	0.0173205	0.26	0.24	0.22	3	0.24	0.02	0.38	0.46	0.49	3	0.443333	0.0568624	0.00134645	Yes	0.00427857	Yes

## Sheet: Fig. 2b
	ABE-Umax-SpRY						ABE8e						ABE-Umax						ABE-Umax-SpRY vs. ABE-Umax		ABE-Umax-SpRY vs. ABE-Umax
Sample	1#	2#	3#	n	Average	SD	1#	2#	3#	n	Average	SD	1#	2#	3#	n	Average	SD	P-value	Significantly different (P < 0.05)?	P-value	Significantly different (P < 0.05)?
A6_nop56	0.71	0.69	0.72	3	0.706667	0.0152753	0.66	0.67	0.67	3	0.666667	0.0057735	0.86	0.87	0.93	3	0.886667	0.0378594	0.00197909	Yes	0.0382755	Yes
A5_wu:fc01d11	0.46	0.37	0.33	3	0.386667	0.0665833	0.79	0.91	0.81	3	0.836667	0.064291	0.92	0.94	0.93	3	0.93	0.01
A6_rb1	0.12	0.07	0.08	3	0.09	0.0264575	0.52	0.46	0.57	3	0.516667	0.0550757	0.87	0.92	0.98	3	0.923333	0.0550757
A7_gdf6	0.49	0.55	0.48	3	0.506667	0.0378594	0.66	0.52	0.57	3	0.583333	0.070946	0.88	0.87	0.79	3	0.846667	0.0493288
A6_tp53	0.53	0.58	0.59	3	0.566667	0.0321455	0.73	0.68	0.7	3	0.703333	0.0251661	1	0.99	0.98	3	0.99	0.01
A8_atp5b	0.6	0.62	0.6	3	0.606667	0.011547	0.75	0.88	0.71	3	0.78	0.0888819	0.98	1	1	3	0.993333	0.011547
A5_tyr-g2	0.13	0.08	0.1	3	0.103333	0.0251661	0.2	0.33	0.34	3	0.29	0.0781025	0.68	0.48	0.49	3	0.55	0.112694
A4_slc22a7a	0.15	0.18	0.18	3	0.17	0.0173205	0.26	0.24	0.22	3	0.24	0.02	0.38	0.46	0.49	3	0.443333	0.0568624

## Sheet: Fig. 2c
ABE-Umax
Sample	1#	2#	3#	n	Average	SD
A5_rps14	0.87	0.81	0.81	3	0.83	0.034641
A8_rps14	0.59	0.66	0.65	3	0.633333	0.0378594
A4_rpl9	0.85	0.92	0.88	3	0.883333	0.0351188
A5_mib1	0.45	0.53	0.48	3	0.486667	0.0404145
A6_mib1	0.08	0.1	0.09	3	0.09	0.01
A8_mib1	0.42	0.46	0.43	3	0.436667	0.0208167
A5_fras1	0.53	0.46	0.3	3	0.43	0.117898
A7_fras1	0.88	0.92	0.93	3	0.91	0.0264575
A8_fras1	0	0	0	3	0	0
A6_tyr-g4	0.97	1	1	3	0.99	0.0173205
A9_tyr-g4	0.17	0.1	0.17	3	0.146667	0.0404145
A6_tyr(H367R)	0.92	0.97	1	3	0.963333	0.0404145
A8_tyr(H367R)	0.2	0.14	0.17	3	0.17	0.03
A12_tyr(H367R)	0.34	0.29	0.31	3	0.313333	0.0251661
A6_tyr(Y451C)	0.87	0.78	0.92	3	0.856667	0.070946
A8_tyr(Y451C)	0.74	0.65	0.73	3	0.706667	0.0493288
A6_ddx17	0.75	0.77	0.94	3	0.82	0.104403
A8_atp5b	0.98	1	1	3	0.993333	0.011547
A5_wu:fc01d11	0.92	0.94	0.93	3	0.93	0.01
A12_tyr(Y451C)	0.13	0.1	0.13	3	0.12	0.0173205
A7_spata5l1-T2	0.8	0.7	0.71	3	0.736667	0.0550757
A6_ush1c-T1	0.74	0.81	0.74	3	0.763333	0.0404145
A8_ush1c-T1	0.62	0.65	0.55	3	0.606667	0.051316
A3_tubb4b	0.18	0.26	0.34	3	0.26	0.08
A5_tubb4b	0.65	0.74	0.8	3	0.73	0.0754983
A5_myo7aa-T1	0.56	0.43	0.56	3	0.516667	0.0750555
A6_myo7aa-T1	0.26	0.38	0.34	3	0.326667	0.061101
A4_myo7aa-T2	0.54	0.5	0.61	3	0.55	0.0556776
A5_myo7aa-T2	0.72	0.7	0.81	3	0.743333	0.0585947
A8_myo7aa-T3	1	1	0.98	3	0.993333	0.011547
A4_bai2	0.38	0.35	0.45	3	0.393333	0.051316
A7_bai2	0.78	0.5	0.65	3	0.643333	0.140119
A12_bai2	0.34	0.19	0.26	3	0.263333	0.0750555
A3_cdh23-T1	0.6	0.5	0.52	3	0.54	0.052915
A6_cdh23-T1	0.8	0.75	0.7	3	0.75	0.05
A3_cdh23-T2	0.43	0.5	0.53	3	0.486667	0.051316
A6_cdh23-T2	0.82	0.77	0.78	3	0.79	0.0264575
A2_cdh23-T3	0.42	0.29	0.27	3	0.326667	0.0814453
A6_cdh23-T3	0.86	0.75	0.73	3	0.78	0.07
A8_cdh23-T3	0.71	0.56	0.57	3	0.613333	0.083865
A4_hars-T1	0.83	0.67	0.81	3	0.77	0.087178
A6_hars-T1	0.9	0.78	0.9	3	0.86	0.069282
A8_hars-T1	0.06	0.15	0.13	3	0.113333	0.0472582
A3_hars-T2	0.47	0.4	0.5	3	0.456667	0.051316
A5_hars-T2	0.77	0.66	0.79	3	0.74	0.07
A11_hars-T2	0.17	0.18	0.21	3	0.186667	0.0208167
A5_hars-T5	0.73	0.72	0.79	3	0.746667	0.0378594
A8_hars-T5	0.65	0.65	0.73	3	0.676667	0.046188
A6_eprs1-T1	0.68	0.67	0.76	3	0.703333	0.0493288
A7_eprs1-T1	0.18	0.29	0.32	3	0.263333	0.0737111
A8_eprs1-T1	0.09	0.13	0.13	3	0.116667	0.023094
A7_eprs1-T2	0.92	0.88	0.95	3	0.916667	0.0351188
A4_ipo8-T2	0.67	0.79	0.68	3	0.713333	0.0665833
A8_ipo8-T2	0.24	0.31	0.26	3	0.27	0.0360555
A5_itsn1-T3	0.73	0.76	0.75	3	0.746667	0.0152753
A10_itsn1-T3	0.16	0.19	0.16	3	0.17	0.0173205
A8_adam22 (Q95R)	0.68	0.7	0.71	3	0.696667	0.0152753
A7_adam22 (S869P)	0.85	0.9	0.88	3	0.876667	0.0251661
A6_twist2	0.87	0.89	0.88	3	0.88	0.01
A8_twist2	0.27	0.26	0.23	3	0.253333	0.0208167

## Sheet: Fig. 3b
	ABE-Umax-ex1						ABE-Umax-ex2
Sample	1#	2#	3#	n	Average	SD	1#	2#	3#	n	Average	SD
A6_twist2	0.8	0.82	0.88	3	0.833333	0.0416333	0.47	0.55	0.52	3	0.513333	0.0404145
A8_twist2	0.5	0.46	0.55	3	0.503333	0.0450925	0.34	0.43	0.41	3	0.393333	0.0472582
A9_twist2	0.58	0.6	0.55	3	0.576667	0.0251661	0.73	0.83	0.79	3	0.783333	0.0503322
A12_twist2	0.81	0.8	0.78	3	0.796667	0.0152753	0.86	0.94	0.95	3	0.916667	0.0493288
A6_nop56	0.85	0.66	0.76	3	0.756667	0.0950438	0.1	0.13	0.13	3	0.12	0.0173205
A11_nop56	0.26	0.18	0.23	3	0.223333	0.0404145	0.06	0.09	0.08	3	0.0766667	0.0152753
A12_nop56	0.04	0.04	0.06	3	0.0466667	0.011547	0.1	0.13	0.11	3	0.113333	0.0152753
A13_nop56	0.01	0.01	0	3	0.00666667	0.0057735	0.13	0.17	0.15	3	0.15	0.02
A16_nop56	0.01	0	0.01	3	0.00666667	0.0057735	0.08	0.1	0.11	3	0.0966667	0.0152753
A6_p53	0.88	0.84	0.91	3	0.876667	0.0351188	0.07	0.08	0.08	3	0.0766667	0.0057735
A10_p53	0.11	0.14	0.12	3	0.123333	0.0152753	0.1	0.16	0.12	3	0.126667	0.0305505
A13_p53	0.58	0.52	0.58	3	0.56	0.034641	0.57	0.75	0.6	3	0.64	0.0964365
A14_p53							0.5	0.63	0.53	3	0.553333	0.0680686
A15_p53							0.44	0.6	0.48	3	0.506667	0.0832666
A6_rb1	0.61	0.8	0.86	3	0.756667	0.130512	0.15	0.16	0.14	3	0.15	0.01
A10_rb1	0.7	0.88	0.97	3	0.85	0.137477	0.52	0.58	0.54	3	0.546667	0.0305505
A13_rb1							0.44	0.51	0.49	3	0.48	0.0360555
A16_rb1							0.55	0.59	0.57	3	0.57	0.02
A7_gdf6	0.7	0.81	0.8	3	0.77	0.0608276	0.12	0.15	0.17	3	0.146667	0.0251661
A10_gdf6	0.75	0.8	0.83	3	0.793333	0.0404145	0.6	0.69	0.71	3	0.666667	0.0585947
A12_gdf6	0.18	0.27	0.25	3	0.233333	0.0472582	0.49	0.63	0.64	3	0.586667	0.083865
A14_gdf6	0.03	0.03	0.03	3	0.03	0	0.63	0.76	0.77	3	0.72	0.0781025
A6_tyr-g4	0.71	0.76	0.74	3	0.736667	0.0251661	0.41	0.35	0.36	3	0.373333	0.0321455
A9_tyr-g4	0.67	0.73	0.7	3	0.7	0.03	0.64	0.54	0.57	3	0.583333	0.051316
A16_tyr-g4							0.59	0.55	0.57	3	0.57	0.02
A5_tpm1	0.72	0.78	0.59	3	0.696667	0.0971253	0.27	0.24	0.25	3	0.253333	0.0152753
A9_tpm1	0.4	0.38	0.34	3	0.373333	0.0305505	0.63	0.59	0.61	3	0.61	0.02
A11_tpm1	0.68	0.65	0.6	3	0.643333	0.0404145	0.76	0.75	0.72	3	0.743333	0.0208167
A12_tpm1							0.72	0.69	0.71	3	0.706667	0.0152753
A13_tpm1							0.74	0.7	0.68	3	0.706667	0.0305505

## Sheet: Fig. 3d
	ABE-Umax						ABE-Umax-rest2						ABE-Umax-rest1
Sample	1#	2#	3#	n	Average	SD	1#	2#	3#	n	Average	SD	1#	2#	3#	n	Average	SD
A4_myo7aa-T2	0.5334	0.4753	0.6098	3	0.5395	0.0674572	0.0084	0.0105	0.004	3	0.00763333	0.00331713	0.0565	0.0712	0.0422	3	0.0566333	0.0145005
A5_myo7aa-T2	0.6245	0.6029	0.7474	3	0.658267	0.0779436	0.0746	0.0866	0.0712	3	0.0774667	0.00809032	0.382	0.4791	0.3806	3	0.4139	0.0564692
A6_hars-T1	0.7621	0.7645	0.7348	3	0.7538	0.0164982	0.1084	0.1121	0.1306	3	0.117033	0.0118938	0.4044	0.4243	0.4151	3	0.4146	0.00995942
A8_hars-T1	0.0721	0.0895	0.0661	3	0.0759	0.012154	0	0.0032	0.0028	3	0.002	0.00174356	0.0154	0.0342	0.0184	3	0.0226667	0.0101002
A9_hars-T1	0.0184	0.0057	0.0069	3	0.0103333	0.00701166	0	0	0	3	0	0	0	0	0	3	0	0
A3_hars-T2	0.3966	0.4075	0.3186	3	0.374233	0.0484871	0	0	0	3	0	0	0.0345	0.0203	0.0152	3	0.0233333	0.0100012
A5_hars-T2	0.7185	0.7179	0.6362	3	0.690867	0.0473437	0.1123	0.1103	0.1236	3	0.1154	0.00717147	0.3928	0.4765	0.3713	3	0.413533	0.0555802
A11_hars-T2	0.0935	0.1148	0.0965	3	0.1016	0.0115295	0	0	0	3	0	0	0	0	0	3	0	0
A6_eprs1-T1	0.6152	0.7011	0.7822	3	0.6995	0.0835115	0.0168	0.0097	0.0134	3	0.0133	0.00355106	0.1092	0.1441	0.122	3	0.1251	0.0176553
A7_eprs1-T1	0.1709	0.1759	0.2182	3	0.188333	0.0259858	0.004	0	0.0053	3	0.0031	0.00276225	0.0232	0.0291	0.0204	3	0.0242333	0.0044411
A8_eprs1-T1	0.0865	0.0929	0.1045	3	0.0946333	0.00912433	0.0021	0.0044	0.0032	3	0.00323333	0.00115036	0.0312	0.023	0.0208	3	0.025	0.00548088
A4_hars-T1	0.7373	0.7306	0.714	3	0.7273	0.0119954	0.0022	0.0022	0.0156	3	0.00666667	0.00773649	0.1248	0.1458	0.1335	3	0.1347	0.0105513
A6_ush1c-T1	0.4333	0.5838	0.5666	3	0.5279	0.0823761	0.1901	0.1662	0.137	3	0.164433	0.026594	0.2859	0.3016	0.2393	3	0.2756	0.032402
A8_ush1c-T1	0.4307	0.4144	0.4223	3	0.422467	0.00815128	0.0025	0	0	3	0.000833333	0.00144338	0.0063	0.0111	0.0034	3	0.00693333	0.00388887
A5_itsn1-T3	0.6736	0.6446	0.707	3	0.675067	0.0312258	0.0865	0.1384	0.1158	3	0.113567	0.026022	0.5365	0.552	0.552	3	0.546833	0.00894893
A10_itsn1-T3	0.167	0.1579	0.1869	3	0.1706	0.0148314	0.0029	0.0029	0	3	0.00193333	0.00167432	0	0.0106	0.0093	3	0.00663333	0.00578129
A3_All Sites	0.3966	0.4075	0.3186	3	0.374233	0.0484871	0	0	0	3	0	0	0.0345	0.0203	0.0152	3	0.0233333	0.0100012
A4_All Sites	0.63535	0.60295	0.6619	3	0.6334	0.0295233	0.0053	0.00635	0.0098	3	0.00715	0.00235425	0.09065	0.1085	0.08785	3	0.0956667	0.0112018
A5_All Sites	0.6722	0.655133	0.696867	3	0.674733	0.0209817	0.0911333	0.111767	0.103533	3	0.102144	0.0103865	0.4371	0.502533	0.434633	3	0.458089	0.0385098
A6_All Sites	0.603533	0.683133	0.694533	3	0.6604	0.0495767	0.1051	0.096	0.0936667	3	0.0982556	0.00604119	0.2665	0.29	0.2588	3	0.271767	0.0162531
A7_All Sites	0.1709	0.1759	0.2182	3	0.188333	0.0259858	0.004	0	0.0053	3	0.0031	0.00276225	0.0232	0.0291	0.0204	3	0.0242333	0.0044411
A8_All Sites	0.196433	0.198933	0.197633	3	0.197667	0.00125033	0.00153333	0.00253333	0.002	3	0.00202222	0.00050037	0.0176333	0.0227667	0.0142	3	0.0182	0.00431135
A9_All Sites	0.0184	0.0057	0.0069	3	0.0103333	0.00701166	0	0	0	3	0	0	0	0	0	3	0	0
A10_All Sites	0.167	0.1579	0.1869	3	0.1706	0.0148314	0.0029	0.0029	0	3	0.00193333	0.00167432	0	0.0106	0.0093	3	0.00663333	0.00578129
A11_All Sites	0.0935	0.1148	0.0965	3	0.1016	0.0115295	0	0	0	3	0	0	0	0	0	3	0	0

## Sheet: Fig. 3e
	ABE-Umax-ex1						ABE-Umax-ex1-rest1						ABE-Umax-ex2						ABE-Umax-ex2-rest1
Sample	1#	2#	3#	n	Average	SD	1#	2#	3#	n	Average	SD	1#	2#	3#	n	Average	SD	1#	2#	3#	n	Average	SD
A4_cdh23-multiA-T1	0.85	0.9	0.86	3	0.87	0.0264575	0.2	0.18	0.19	3	0.19	0.01
A5_cdh23-multiA-T1	0.8	0.73	0.72	3	0.75	0.043589	0.66	0.57	0.57	3	0.6	0.0519615
A6_cdh23-multiA-T1	0.8	0.88	0.81	3	0.83	0.043589	0.38	0.41	0.47	3	0.42	0.0458258
A7_cdh23-multiA-T1	0.78	0.73	0.68	3	0.73	0.05	0.04	0.08	0.03	3	0.05	0.0264575
A8_cdh23-multiA-T1	0.66	0.75	0.69	3	0.7	0.0458258	0.01	0.03	0.02	3	0.02	0.01
A10_cdh23-multiA-T1	0.7	0.82	0.76	3	0.76	0.06	0.04	0.07	0.07	3	0.06	0.0173205
A4_hars1-T1	0.95	0.88	0.87	3	0.9	0.043589	0	0	0	3	0	0
A6_hars1-T1	0.92	0.89	0.89	3	0.9	0.0173205	0.77	0.74	0.74	3	0.75	0.0173205
A8_hars1-T1	0.44	0.56	0.5	3	0.5	0.06	0	0	0	3	0	0
A9_hars1-T1	0.48	0.39	0.39	3	0.42	0.0519615	0	0	0	3	0	0
A11_hars1-T1	0.5	0.48	0.43	3	0.47	0.0360555	0	0	0	3	0	0
A12_hars1-T1	0.2	0.25	0.24	3	0.23	0.0264575	0	0	0	3	0	0
A6_cdh23-multiA-T3													0.08	0.09	0.13	3	0.1	0.0264575	0	0	0	3	0	0
A10_cdh23-multiA-T3													0.55	0.6	0.53	3	0.56	0.0360555	0.03	0.06	0.03	3	0.04	0.0173205
A11_cdh23-multiA-T3													0.35	0.44	0.44	3	0.41	0.0519615	0.06	0.04	0.05	3	0.05	0.01
A12_cdh23-multiA-T3													0.51	0.42	0.36	3	0.43	0.0754983	0.2	0.29	0.2	3	0.23	0.0519615
A13_cdh23-multiA-T3													0.44	0.53	0.53	3	0.5	0.0519615	0.22	0.3	0.32	3	0.28	0.052915
A6_tp53													0.07	0.04	0.04	3	0.05	0.0173205	0	0	0	3	0	0
A10_tp53													0.1	0.11	0.12	3	0.11	0.01	0	0	0	3	0	0
A13_tp53													0.81	0.9	0.9	3	0.87	0.0519615	0.3	0.23	0.22	3	0.25	0.043589
A14_tp53													0.68	0.71	0.77	3	0.72	0.0458258	0.5	0.45	0.49	3	0.48	0.0264575
A15_tp53													0.8	0.77	0.77	3	0.78	0.0173205	0.81	0.69	0.69	3	0.73	0.069282
A6_cdh23-multiA-T2	0.48	0.53	0.55	3	0.52	0.0360555	0.45	0.55	0.5	3	0.5	0.05	0.37	0.41	0.42	3	0.4	0.0264575	0	0	0	3	0	0
A8_cdh23-multiA-T2	0.65	0.49	0.51	3	0.55	0.087178	0.01	0.02	0.03	3	0.02	0.01	0.61	0.52	0.61	3	0.58	0.0519615	0	0	0	3	0	0
A9_cdh23-multiA-T2	0.2	0.16	0.18	3	0.18	0.02	0.05	0.02	0.05	3	0.04	0.0173205	0.44	0.35	0.5	3	0.43	0.0754983	0	0	0	3	0	0
A10_cdh23-multiA-T2	0.32	0.2	0.2	3	0.24	0.069282	0.07	0.04	0.04	3	0.05	0.0173205	0.57	0.5	0.49	3	0.52	0.043589	0.06	0.05	0.04	3	0.05	0.01
A11_cdh23-multiA-T2	0.05	0.1	0.09	3	0.08	0.0264575	0	0	0	3	0	0	0.58	0.61	0.61	3	0.6	0.0173205	0.1	0.05	0.06	3	0.07	0.0264575
A14_cdh23-multiA-T2	0	0	0	3	0	0	0	0	0	3	0	0	0.9	0.81	0.9	3	0.87	0.0519615	0.87	0.69	0.69	3	0.75	0.103923
A15_cdh23-multiA-T2	0	0	0	3	0	0	0	0	0	3	0	0	0.79	0.74	0.75	3	0.76	0.0264575	0.7	0.6	0.62	3	0.64	0.052915
A4_All Sites					0.885						0.095
A5_All Sites					0.75						0.6
A5_All Sites					0.75						0.557
A6_All Sites					0.73						0.05						0.183						0
A7_All Sites					0.583						0.013
A8_All Sites					0.3						0.02						0.58						0
A9_All Sites					0.5						0.055						0.43						0
A10_All Sites					0.275						0						0.397						0.03
A11_All Sites					0.23						0						0.505						0.06
A12_All Sites																	0.43						0.23
A13_All Sites											0						0.685						0.265
A14_All Sites					0						0						0.795						0.615
A15_All Sites					0												0.77						0.685

## Sheet: Fig. 4b
	Control						ABE8e						ABE-Umax						Control vs. ABE8e		ABE8e vs. ABE-Umax
Sample	1#	2#	3#	n	Average	SD	1#	2#	3#	n	Average	SD	1#	2#	3#	n	Average	SD	P-value	Significantly different (P < 0.05)?	P-value	Significantly different (P < 0.05)?
OT1-A6	0.0053	0.001	0.0045	3	0.0036	0.00228692	0.0035	0.0035	0.0038	3	0.0036	0.000173205	0.0047	0.0069	0.0045	3	0.00536667	0.00133167	1	No	0.0849131	No
OT2-A6	0	0	0	3	0	0	0.0024	0	0	3	0.0008	0.00138564	0	0	0	3	0	0	0.373901	No	0.373901	No
OT3-A6	0.003	0.0015	0.0027	3	0.0024	0.000793725	0.0022	0.0023	0.0034	3	0.00263333	0.000665833	0.0022	0.0025	0.0026	3	0.00243333	0.000208167	0.716348	No	0.645547	No

[truncated: 13 more sheets: Fig. 4c, Fig. 4d, Fig. S3, Fig. S4, Fig. S6, Fig. S8, Fig. S9b, Fig. S9c, Fig. S9d, Fig. S10, Fig. S11, Fig. S12c, Fig. S12d]
